# Supplementary material for: Edge Effects on the Spatial Distribution and Diversity of Drosophilidae (Diptera) Assemblages in Deciduous Forests of Central European Russia
Source: Insects. 2025 Jul 24;16(8):762. doi: 10.3390/insects16080762 (PMC12386307; doi:10.3390/insects16080762)
Supplement: Supplementary file 1 [file insects-16-00762-s001.zip]

Archive with 1 entries (1 files):
- insects-3723383-supplementary.pdf
